# Supplementary material for: Food Neophobia in Wild Rats (Rattus norvegicus) Inhabiting a Changeable Environment—A Field Study
Source: PLoS One. 2016 Jun 2;11(6):e0156741. doi: 10.1371/journal.pone.0156741 (PMC4890768; doi:10.1371/journal.pone.0156741)
Supplement: S1 Dataset — (CSV) [file pone.0156741.s001.csv]

	Lp.	Data	Typ	Na�o�enie	Podej�cie	Liczba podej�� bez zabrania peletek	Peletka 1	Peletka 2	Peletka 3	Peletka 4	Peletka 5	Peletka 6	Peletka 7	Peletka 8	Peletka 9	Peletka 10	Peletka 11	Peletka 12	Peletka 13	Peletka 14	Peletka 15	Liczba wej��	��czny czas	��czny czas po przeliczeniu
lewy	1	4.12.2015	habituacja		18:55:18	0	18:55:18	01:14:48	01:27:26	01:27:48	01:28:43	01:29:05	01:31:04	01:34:22	01:35:09	01:35:11	01:35:48	01:36:43	01:37:08	01:37:39	01:38:18	14	189,71	77,71
	2	5.12.2015	habituacja		17:02:44	0	17:02:44	17:03:23	17:04:44	17:05:13	17:06:13	17:06:28	17:06:46	17:06:54	17:08:57	17:12:10	17:14:18	17:40:32	22:26:47	22:27:28	22:28:00	14	205,65	93,65
	3	6.12.2015	habituacja	17:25:45	18:19:07	0	18:19:07	18:24:42	18:26:45	18:28:24	18:28:33	18:29:49	18:30:58	18:33:46	18:34:23	18:35:04	18:35:55	18:35:57	18:52:08	18:53:04	18:53:28	13	206,77	102,77
	4	7.12.2015	habituacja	15:46:18	16:11:17	1	16:11:17	16:11:54	16:19:10	16:27:42	16:32:22	16:32:56	16:34:06	16:34:31	16:35:45	16:36:42	16:38:21	16:38:59	16:39:42	16:40:30	16:41:22	16	283,18	155,18
	5	8.12.2015	habituacja	15:42:31	15:57:06	0	15:57:06	15:58:23	15:58:31	15:59:05	15:59:35	15:59:40	16:00:12	16:00:29	16:00:46	16:01:02	16:01:42	16:02:50	16:03:45	16:06:12	16:08:30	12	162,59	66,59
	6	9.12.2015	habituacja	16:59:40	18:32:18	0	18:32:18	18:33:15	18:34:05	18:34:43	18:35:30	18:36:01	18:36:16	18:37:40	18:39:10	18:42:04	18:42:58	18:43:44	18:44:20	18:47:39	18:49:28	15	199,88	79,88
	7	10.12.2015	kakao	16:11:34	16:16:18	7	18:00:00	19:20:30	20:12:09	20:13:22	20:14:06	20:14:50	20:15:20	20:15:43	20:16:15	20:16:35	20:17:09	20:17:29	20:18:00	21:43:06	21:46:20	22	354,00	178,00
	8	11.12.2015	kakao	18:30:39	19:44:34	0	19:45:02	19:46:13	19:48:45	19:49:33	19:50:22	19:52:43	19:53:22	19:53:55	19:54:23	20:02:57	20:32:35	20:33:21	20:34:36	20:35:06	20:39:32	16	223,24	95,24
	9	12.12.2015	kakao	16:24:10	17:00:28	0	17:00:28	17:02:14	17:03:06	17:03:35	17:04:06	17:04:33	17:05:10	17:06:06	17:06:07	17:06:42	17:07:09	17:07:29	17:07:51	17:09:00	17:12:10	14	185,82	73,82
	10	13.12.2015	kakao	15:27:40	15:40:17	2	15:40:17	15:42:02	15:42:40	15:43:47	15:44:23	15:45:29	15:46:36	16:01:32	16:03:27	16:04:06	16:04:45	16:05:30	16:05:56	16:09:39	16:10:56	19	248,47	96,47
	11	14.12.2015	kakao	15:48:42	16:21:31	0	16:21:37	16:23:06	16:24:11	16:25:32	16:26:43	16:27:31	16:32:11	16:37:53	16:39:09	16:41:38	16:42:50	16:44:55	16:45:41	16:46:48		14	192,00	80,00
	12	15.12.2015	habituacja	15:57:30	16:09:22	0	16:09:22	16:10:40	16:11:58	16:13:18	16:16:30	16:17:24	16:17:43	16:18:04	16:18:25	16:18:27	16:18:59	16:19:12	16:19:29	16:20:07	16:20:18	10	151,41	71,41
	13	16.12.2015	habituacja	15:05:34	15:38:40	0	15:38:40	15:39:55	15:40:17	15:40:28	15:41:03	15:41:36	15:42:49	15:43:59	15:45:10	15:45:48	15:46:30	15:46:54	15:47:17	15:47:32	15:48:01	13	172,53	68,53
	14	17.12.2015	habituacja	15:13:44	15:51:04	1	15:51:04	15:51:29	15:52:19	15:53:10	15:53:54	15:54:50	15:55:17	15:55:43	15:55:47	15:56:08	15:56:31	15:56:50	15:56:57	15:57:30	15:57:36	12	157,47	61,47
	15	18.12.2015	kontrol do kardamonu	15:30:27	15:39:40	0	15:39:40	15:40:14	15:40:41	15:41:03	15:41:27	15:41:51	15:42:15	15:43:15	15:43:39	15:44:05	15:44:26	15:44:46	15:45:13	15:45:34	15:46:02	14	167,41	55,41
	16	19.12.2015	kontrol do kardamonu	16:09:00	16:23:35	0	16:23:35	16:24:19	16:26:32	16:29:03	16:29:58	16:30:39	16:31:42	16:32:28	16:33:23	16:34:57	16:35:28	16:35:34	16:36:05	16:36:49	16:37:37	14	189,71	77,71
	17	20.12.2015	kontrol do kardamonu	12:39:12	14:59:09	0	14:59:09	15:34:46	15:35:14	15:35:38	15:36:04	15:36:32	15:36:43	15:36:54	15:37:07	15:37:17	15:37:28	15:37:38	15:37:51	15:38:00	15:38:25	11	156,12	68,12
	18	21.12.2015	kontrol do kardamonu	16:13:08	16:16:49	0	16:16:49	16:18:28	16:18:51	16:19:01	16:19:27	16:19:27	16:19:55	16:20:26	16:20:36	16:20:55	16:21:31	16:21:33	16:22:37	16:22:51	16:23:17	11	161,18	73,18
	19	22.12.2015	kontrol do kardamonu	15:52:33	15:55:41	0	15:55:41	15:56:46	15:57:32	15:58:18	15:58:41	15:59:07	15:59:27	15:59:51	16:00:08	16:00:25	16:00:44	16:01:06	16:01:24	16:01:40	16:01:56	14	175,77	63,77
	20	23.12.2015	habituacja	15:30:03	15:37:35	0	15:37:35	15:47:27	15:48:14	15:48:37	15:50:36	15:51:13	15:51:18	15:51:50	15:51:52	15:52:20	15:52:24	15:52:42	15:52:50	15:53:06	15:53:27	11	152,35	64,35
	21	24.12.2015	habituacja	15:32:30	15:47:33	1	15:47:33	15:48:07	15:48:33	15:49:00	15:49:12	15:49:23	15:49:37	15:49:52	15:50:05	15:50:24	15:50:38	15:50:50	15:51:39	15:53:49	15:57:03	13	195,83	91,83
	22	25.12.2015	habituacja	15:27:34	15:31:32	0	15:31:32	15:40:44	15:44:18	15:44:42	15:45:04	15:45:27	15:46:21	15:46:22	15:47:31	15:49:07	15:49:41	15:50:43	15:51:15	15:51:35	15:51:46	11	158,76	70,76
	23	26.12.2015	ziele	15:17:40	15:24:31	2	15:24:34	15:25:42	15:33:34	15:34:24	15:34:27	15:34:45	15:35:05	15:35:22	15:35:38	15:35:55	15:36:20	15:36:27	15:38:30	15:39:26		14	187,82	75,82
	24	27.12.2015	ziele	13:43:27	13:45:59	1	13:46:02	13:52:29	13:53:26	13:53:26	13:54:11	13:58:26	13:59:51	14:00:41	14:00:59	14:01:14	14:01:18	14:01:28	14:01:31	14:01:41	14:01:45	9	88,65	16,65
	25	28.12.2015	ziele	15:18:09	15:19:42	1	15:19:42	15:20:24	15:22:30	15:22:32	15:25:00	15:25:37	15:29:24	15:29:59	15:30:14	15:30:32	15:30:46	15:30:59	15:31:13	15:31:29	15:31:31	13	171,12	67,12
	26	29.12.2015	ziele	15:04:01	15:06:13	0	15:06:13	15:06:28	15:06:54	15:07:19	15:07:21	15:07:54	15:08:09	15:08:36	15:08:38	15:08:55	15:09:13	15:09:14	15:09:27	15:09:44	15:09:51	10	152,47	72,47
	27	30.12.2015	ziele	16:08:39	16:11:04	0	16:11:06	16:11:51	16:11:56	16:12:22	16:12:47	16:12:53	16:13:13	16:13:39	16:13:44	16:13:49	16:14:32	16:15:03	16:15:09	16:15:10	16:15:26	9	154,02	82,02
	28	31.12.2015	habituacja	14:50:39	15:01:06	0	15:01:06	15:02:06	15:02:54	15:03:39	15:04:27	15:04:49	15:05:24	15:05:30	15:05:37	15:06:01	15:06:04	15:06:07	15:06:20	15:06:24	15:06:37	9	144,71	72,71
	29	01.01.2016	habituacja	14:11:50	14:18:07	0	14:18:07	14:18:42	14:19:23	14:20:04	14:21:24	14:22:09	14:23:02	14:23:52	14:25:07	14:25:14	14:25:30	14:25:42	14:25:43	14:26:07	14:26:42	13	180,47	76,47
	30	02.01.2016	habituacja	15:40:09	15:44:08	0	15:44:08	15:45:06	15:45:10	15:45:33	15:46:02	15:46:29	15:46:37	15:46:51	15:47:05	15:47:22	15:47:25	15:47:47	15:48:05	15:48:18	15:49:36	11	167,82	79,82
	31	03.01.2016	kontrol do curry	15:37:16	15:47:38	0	15:47:38	15:47:57	15:48:17	15:48:36	15:49:08	15:49:36	15:49:39	15:49:53	15:49:57	15:50:13	15:50:28	15:50:41	15:50:47	15:51:01	15:51:06	11	137,29	49,29
	32	04.01.2016	kontrol do curry	15:42:31	15:52:34	0	15:52:34	15:54:17	15:54:55	15:55:11	15:55:27	15:55:36	15:55:46	16:01:37	16:01:49	16:02:03	16:02:48	16:03:32	16:04:03	16:04:20	16:04:40	12	177,88	81,88
	33	05.01.2016	kontrol do curry	15:14:37	15:18:45	0	15:18:45	15:20:03	15:20:13	15:20:36	15:21:07	15:21:15	15:21:22	15:22:00	15:25:57	15:26:41	15:27:13	15:27:37	15:27:44	15:27:57	15:28:18	11	171,24	83,24
	34	06.01.2016	kontrol do curry	14:29:18	14:31:00	0	14:31:00	14:33:52	14:33:56	14:34:12	14:34:15	14:34:17	14:34:34	14:34:36	14:34:54	14:34:56	14:35:14	14:35:19	14:35:35	14:35:39	14:35:53	7	116,24	60,24
	35	07.01.2016	kontrol do curry	14:59:06	15:00:22	0	15:00:22	15:00:25	15:00:52	15:01:02	15:01:43	15:02:12	15:02:38	15:03:13	15:04:06	15:04:18	15:04:34	15:05:10	15:05:22	15:05:37	15:05:47	12	172,83	76,83
	36	08.01.2016	habituacja	14:55:15	14:58:31	0	14:58:31	14:58:36	14:58:45	15:00:51	15:00:54	15:00:58	15:01:17	15:01:38	15:02:01	15:03:25	15:05:44	15:06:10	15:06:13	15:06:14	15:06:35	9	204,59	132,59
	37	09.01.2016	habituacja	14:22:14	14:23:50	0	14:23:50	14:23:51	14:25:03	14:28:38	14:29:11	14:29:22	14:29:23	14:29:51	14:30:08	14:30:09	14:30:24	14:30:52	14:30:54	14:31:20	14:31:35	15	199,88	79,88
	38	10.01.2016	habituacja	15:08:44	15:10:27	0	15:10:27	15:10:49	15:11:11	15:11:30	15:11:47	15:11:48	15:12:08	15:12:28	15:12:45	15:13:02	15:13:18	15:13:38	15:14:09	15:14:12	15:14:54	12	158,12	62,12
	39	11.01.2016	czubrica	16:12:58	16:16:40	7	16:16:44	16:17:49	16:17:58	16:18:00	16:18:33	16:18:49	16:19:20	16:19:29	16:19:42	16:19:53	16:20:22	16:21:19	16:21:32	16:23:12	16:24:37	10	229,53	149,53
	40	12.01.2016	czubrica	16:30:08	16:31:59	1	16:32:01	16:32:06	16:32:47	16:36:43	16:37:42	16:38:19	16:39:23	16:39:51	16:40:09	16:40:23	16:41:02	16:41:18	16:41:19	16:41:38	16:42:01	13	182,41	78,41
	41	13.01.2016	czubrica	16:39:05	16:40:11	0	16:40:13	16:42:21	16:42:22	16:42:22	16:42:50	16:42:53	16:43:06	16:43:08	16:43:16	16:43:25	16:43:27	16:43:36	16:43:40	16:43:44	16:43:46	4	59,47	27,47
	42	14.01.2016	czubrica	17:47:39				17:49:22	17:50:08	17:50:37	17:51:05	17:52:00	17:52:36	17:52:53	17:52:59	17:53:09	17:53:15	17:53:17	17:53:44	17:54:09	17:54:40	10	159,65	79,65
	43	15.01.2016	czubrica	18:18:46	18:20:44	0	18:20:44	18:20:49	18:20:52	18:22:20	18:22:31	18:22:42	18:22:49	18:22:57	18:22:58	18:23:05	18:23:12	18:23:19	18:23:25	18:23:29	18:23:43
	44	16.01.2016	habituacja	15:08:02	15:17:13	0	15:17:13	15:17:45	15:18:13	15:18:43	15:19:09	15:19:33	15:20:16	15:20:45	15:21:57	15:22:33	15:22:52	16:00:10	16:01:35	16:01:37	16:02:09	14	189,65	77,65
	45	17.01.2016	habituacja	16:28:28	16:30:39	0	16:30:39	16:31:43	16:32:52	16:33:03	16:33:19	16:33:35	16:33:48	16:33:54	16:34:05	16:34:45	16:34:53	16:35:10	16:35:42	16:36:01	16:36:08	11	161,35	73,35
	46	18.01.2016	habituacja	15:24:49	15:39:46	0	15:39:46	15:40:21	15:41:09	15:41:44	15:41:53	15:45:00	15:45:12	15:45:43	15:45:53	15:46:11	15:47:56	15:49:08	15:52:17	15:52:40	15:53:40	12	189,47	93,47
prawy	1	04.12.2015	habituacja		19:03:37	0	19:03:37	23:46:50	23:47:28	23:47:44	23:48:09	23:51:46	00:45:13	01:15:39	01:18:17	01:18:59	01:19:47	01:20:33	01:21:13	01:21:54	01:22:36	15	193,18	73,18
	2	05.12.2015	habituacja		16:53:45	0	16:53:45	16:58:48	16:59:29	17:00:09	17:00:25	17:00:34	17:00:47	17:00:57	17:01:05	17:01:22	17:01:31	17:01:52	17:03:11	17:03:45	17:04:10	11	173,94	85,94
	3	06.12.2015	habituacja	17:26:12	17:46:16	0	17:46:16	18:19:40	18:20:07	18:20:39	18:20:55	18:21:45	18:23:16	18:23:41	18:23:59	18:24:18	18:24:36	18:25:05	18:25:14	18:25:30	18:25:45	14	203,88	91,88
	4	07.12.2015	habituacja	15:45:52	16:17:44	0	16:17:44	16:26:31	16:27:06	16:29:20	16:31:09	16:31:54	16:32:49	16:33:13	16:33:37	16:35:16	16:36:14	16:36:15	16:36:34	16:37:10	16:40:47	14	198,59	86,59
	5	08.12.2015	habituacja	15:42:50	15:54:41	1	15:54:41	15:55:02	15:55:25	15:55:50	15:56:31	15:56:50	15:57:11	15:57:28	15:57:45	15:58:05	15:58:47	15:59:54	16:02:04	16:03:35	16:04:11	16	196,71	68,71
	6	09.12.2015	habituacja	16:59:56	18:24:52	2	18:24:52	18:27:12	18:29:18	18:29:18	18:31:42	18:31:42	18:35:43	18:38:20	18:38:22	19:06:50	19:11:54	19:16:44	19:19:03	19:19:16		12	199,47	103,47
	7	10.12.2015	kontrol do kakao	16:11:41	16:21:06	0	16:21:06	16:21:47	16:22:48	16:23:20	16:24:32	16:25:18	16:26:02	16:27:03	16:27:56	17:11:28	17:13:07	19:44:29	19:44:31	21:47:33	21:55:57	16	211,00	83,00
	8	11.12.2015	kontrol do kakao	18:30:54	21:25:21	0	21:25:21	21:27:05	21:27:06	21:28:23	21:28:54	21:30:11	21:30:41	21:31:20	21:31:56	21:32:53	21:34:07	21:39:27	21:39:29		23:13:05	13	192,00	88,00
	9	12.12.2015	kontrol do kakao	16:24:03	17:15:14	0	17:15:14	17:15:47	17:16:31	17:20:51	17:22:37	17:22:37	17:23:05	17:23:05	17:23:36	17:23:57	17:24:21	17:24:41	17:25:02	17:25:25	17:25:26	12	164,82	68,82
	10	13.12.2015	kontrol do kakao	15:27:19	16:18:07	0	16:18:07	16:19:01	16:19:33	16:20:27	16:21:25	16:22:29	16:23:28	16:24:20	16:27:35	16:36:50	16:56:49	16:59:08	17:43:31	17:45:23	17:47:16	15	192,94	72,94
	11	14.12.2015	kontrol do kakao	15:48:48	16:56:49	0	16:56:49	16:57:36	16:58:11	16:58:45	17:00:05	17:00:55	17:01:37	17:02:22	17:02:54	17:03:43	17:04:15	17:04:53	17:05:40	17:06:17	17:06:57	15	197,29	77,29
	12	15.12.2015	habituacja	15:57:22	16:03:57	0	16:03:57	16:11:12	16:12:36	16:13:58	16:15:03	16:15:51	16:19:15	16:20:35	16:21:00	16:21:53	16:22:48	16:23:31	16:24:15	16:24:50	16:25:49	15	177,24	57,24
	13	16.12.2015	habituacja	15:05:44	15:49:04	0	15:49:04	15:49:53	15:50:44	15:51:26	15:52:00	15:52:25	15:52:55	15:53:07	15:53:34	15:54:12	15:54:19	15:54:39	15:54:50	15:54:54	15:55:44	11	157,88	69,88
	14	17.12.2015	habituacja	15:14:22	15:54:07	0	15:54:07	15:59:09	16:01:33	16:02:22	16:03:03	16:03:46	16:04:32	16:05:11	16:05:24	16:05:55	16:06:12	16:06:22	16:06:53	16:07:05	16:07:35	14	186,76	74,76
	15	18.12.2015	kardamon	15:30:18	15:50:51	4	15:52:40	15:53:01	20:26:45	21:13:26	07:13:37											7	111,53
	16	19.12.2015	kardamon	16:08:52	16:37:00	4	16:37:28	16:39:28	16:41:24	16:43:04	16:44:44	16:46:25	16:47:26	23:30:55	00:24:09	00:31:54	00:34:15	00:56:38	05:19:15	05:34:49	05:34:49	16	200,88	72,88
	17	20.12.2015	kardamon	12:38:58	12:57:53	0	12:57:59		15:55:44	16:01:09	16:02:19	16:02:50	16:03:26	16:03:40	16:04:41	16:05:03	16:05:28	16:05:55	16:06:31	16:07:01	16:07:22	14	180,59	68,59
	18	21.12.2015	kardamon	16:12:55	16:16:29	0	16:16:29	16:17:30	16:18:12	16:24:14	16:24:17	16:24:24	16:24:46	16:25:07	16:25:34	16:25:48	16:25:54	16:25:59	16:26:19	16:26:39	16:26:52	10	117,65	37,65
	19	22.12.2015	kardamon	15:52:36	16:00:53	0	16:00:53	16:01:53	16:02:53	16:02:56	16:03:17	16:03:39	16:03:55	16:04:05	16:04:41	16:05:19	16:05:25	16:05:31	16:05:45	16:06:13	16:06:19	7	112,53	56,53
	20	23.12.2015	habituacja	15:30:07	15:34:10	0	15:34:10	15:42:11	15:54:10	15:54:34	15:54:58	15:55:16	15:55:19	15:55:20	15:55:34	15:55:55	15:55:59	15:56:18	15:56:32	15:56:38	15:57:04	12	148,41	52,41
	21	24.12.2015	habituacja	15:33:09				15:51:24		15:56:50	15:59:29	16:00:13	16:00:41	16:05:24	16:07:06			16:25:49	16:28:01	16:29:01	16:31:00	11	139,71	51,71
	22	25.12.2015	habituacja	15:28:05	15:41:47	0	15:41:47	15:42:58	15:47:41	15:50:31	15:52:05	15:54:33	15:55:46	15:56:07	15:56:42	15:57:28	15:57:34	15:58:13	15:59:02	15:59:03	15:59:38	13	192,06	88,06
	23	26.12.2015	kontrol do ziele	15:17:46	15:27:16	0	15:27:16	15:36:49	15:37:11	15:37:26	15:37:32	15:37:57	15:38:00	15:38:21	15:38:25	15:38:39	15:38:50	15:38:54	15:38:56	15:39:11	15:39:12	8	111,53	47,53
	24	27.12.2015	kontrol do ziele	13:43:35	14:01:26	0	14:01:26	14:02:26	14:03:26	14:04:01	14:04:31	14:05:02	14:05:38	14:05:41	14:05:52	14:06:05	14:06:15	14:06:24	14:06:27	14:06:34	14:06:54	8	157,71	93,71
	25	28.12.2015	kontrol do ziele	15:18:03	15:31:49	0	15:31:49	15:32:07	15:32:10	15:32:27	15:32:43	15:32:59	15:33:17	15:33:32	15:33:46	15:34:26	15:35:09	15:35:27	15:35:46	15:36:20	15:36:23	13	178,00	74,00
	26	29.12.2015	kontrol do ziele	15:04:10	15:10:35	0	15:10:35	15:11:03	15:11:29	15:11:41	15:11:54	15:12:05	15:12:24	15:12:28	15:12:51	15:13:04	15:13:09	15:13:48	15:14:25	15:18:37	15:20:16	10	157,65	77,65
	27	30.12.2015	kontrol do ziele	16:08:45	16:11:25	0	16:11:25	16:11:39	16:12:05	16:12:12	16:12:20	16:12:29	16:12:36	16:12:42	16:12:51	16:12:58	16:13:04	16:13:10	16:13:18	16:13:28	16:13:59	4	132,24	100,24
	28	31.12.2015	habituacja	14:50:36	15:05:10	0	15:05:10	15:06:15	15:06:36	15:06:55	15:06:58	15:07:11	15:07:29	15:07:44	15:07:47	15:08:00	15:08:26	15:08:38	15:08:44	15:09:27	15:09:30	10	171,30	91,30
	29	01.01.2016	habituacja	14:13:48	14:17:16	0	14:17:16	14:24:26	14:25:20	14:25:30	14:26:03	14:26:31	14:26:51	14:27:08	14:27:25	14:27:33	14:27:41	14:28:04	14:29:44	14:32:01	14:32:16	13	161,59	57,59
	30	02.01.2016	habituacja	15:40:53	15:43:10	3	15:43:10	15:48:52	15:49:03	15:49:20	15:49:59	15:50:52	15:50:53	15:51:23	15:51:26	15:51:47	15:51:51	15:52:10	15:52:26	15:52:38	15:53:19	11	183,18	95,18
	31	03.01.2016	curry	15:37:03	15:38:13	10	15:48:13	15:58:46	22:42:21	00:30:00	01:54:48	01:57:24	07:32:10	07:32:37	07:33:13	07:33:44	07:33:54	07:35:52	07:37:01	07:37:25	07:39:00	21	311,47	143,47
	32	04.01.2016	curry	15:42:12	15:54:12	3	16:30:16	22:13:30	22:32:52	22:36:28	22:37:41	22:38:18	22:42:28	22:42:49
	33	05.01.2016	curry	15:14:24	15:20:33	7	15:39:25	22:33:43	02:52:54	02:57:57	03:23:51	03:32:48	03:58:14	04:10:00	04:11:09	05:10:11	05:13:53	05:14:32	07:06:12			17	232,82	96,82
	34	06.01.2016	curry	14:29:05	14:36:02	8	14:36:36	14:37:05	14:45:32	14:48:40	15:38:20	16:06:38	22:10:31	23:42:52								17	222,88
	35	07.01.2016	curry	14:58:58	15:00:13	3	15:00:19	15:20:07	15:20:38	15:31:01	15:21:16	15:21:36	15:21:56	15:22:32	15:22:45	15:23:09	15:23:29	15:24:12	15:24:26	15:24:42	15:25:03	15	225,94	105,94
	36	08.01.2016	habituacja	14:55:13	14:57:18	0	14:57:18	14:57:20	14:57:58	15:02:52	15:04:05	15:05:47	15:06:14	15:06:41	15:06:53	15:06:57	15:07:07	15:07:10	15:07:27	15:07:28	15:07:36	8	123,29	59,29
	37	09.01.2016	habituacja	14:22:19	14:24:07	0	14:24:07	14:24:09	14:31:14	14:31:30	14:31:47	14:31:54	14:32:25	14:32:26	14:32:27	14:32:35	14:32:51	14:32:55	14:33:00	14:33:21	14:33:22	6	117,53	69,53
	38	10.01.2016	habituacja	15:08:42	15:10:09	0	15:10:09	15:10:13	15:10:15	15:10:16	15:14:34	15:15:05	15:15:06	15:15:26	15:15:32	15:16:02	15:16:10	15:16:13	15:16:21	15:16:32	15:16:48	8	120,59	56,59
	39	11.01.2016	kontrol do czubricy	16:12:51	16:17:11	0	16:17:11	16:18:13	16:18:15	16:18:41	16:18:54	16:19:01	16:19:06	16:19:07	16:19:10	16:19:18	16:19:46	16:19:48	16:19:53	16:20:00	16:20:03	5	110,12	70,12
	40	12.01.2016	kontorl do czubrica	16:30:17	16:31:54	0	16:31:54	16:32:18	16:33:22	16:37:07	16:38:40	16:39:15	16:39:48	16:40:29	16:40:54	16:41:18	16:41:44	16:42:18	16:42:45	16:43:00	16:43:13	15	187,30	67,30
	41	13.01.2016	kontrol do czubricy	16:38:59	16:40:14	0	16:40:14	16:40:22	16:40:46	16:41:04	16:41:19	16:41:33	16:41:38	16:41:46	16:41:59	16:42:34	16:42:47	16:43:01	16:43:21	16:43:50	16:44:03	12	164,65	68,65
	42	14.01.2016	kontrol do czubricy	17:47:46	17:49:51	0	17:49:51	17:50:57	17:51:10	17:52:25	17:56:40	17:56:45	17:57:13	17:57:15	17:57:49	17:57:50	18:00:02	18:00:30	18:00:59	18:01:25	18:02:09	13	184,59	80,59
	43	15.01.2016	kontorl do czubrica	18:18:43	18:19:44	0	18:19:44	18:20:13	18:21:10	18:21:12	18:21:23	18:21:38	18:21:47	18:21:56	18:22:06	18:22:07	18:22:08	18:22:16	18:22:27	18:22:36	18:22:45	4	127,71	95,71
	44	16.01.2016	habituacja	15:07:55		0		15:55:24	15:56:26	15:57:51	15:58:20	15:59:01	15:59:33	16:00:55	16:03:00	16:04:06	16:05:48	16:06:04	16:06:19	16:06:47	16:07:02	14	189,70	77,70
	45	17.01.2016	habituacja	16:28:46	16:35:07	0	16:35:07	16:35:26	16:35:33	16:35:53	16:36:17	16:36:24	16:36:27	16:36:41	16:37:04	16:37:05	16:37:11	16:37:24	16:37:37	16:37:54	16:38:09	10	155,88	75,88
	46	18.01.2016	habituacja	15:52:22	15:43:42	0	15:43:42	15:49:42	15:49:44	15:51:06	15:53:19	15:55:25	15:56:18	15:56:25	15:56:45	15:57:51	15:58:02	15:58:22	15:58:36	15:58:38	15:58:48	10	145,77	65,77
